# Supplementary material for: Impact of tailored feedback on optimization and radiation dose reduction in coronary CT angiography: a comparative survey between 2021 and 2023 in Mie prefecture
Source: Jpn J Radiol. 2025 Jul 19;43(11):1833–41. doi: 10.1007/s11604-025-01835-0 (PMC12575519; doi:10.1007/s11604-025-01835-0)
Supplement: Supplementary file 1 — Supplementary file1 (XLSX 11 KB) [file 11604_2025_1835_MOESM1_ESM.xlsx]

## Sheet: Sheet1
Supplementary Table 1
Vendor	CT scanner	number of detector row	minimum gantry rotation time (s)	n (2021)	n (2023)
	Aquilion Prime SP	80	0.35	4	3
	Aquilion One *	320	0.35	3	3
	Aquilion One ViSION Edition*	320	0.275	2	2
	Aquilion One NATURE Edition*	320	0.275	2	3
Siemens	SOMATOM Definition Flash †	64	0.28	2	2
	SOMATOM Force †	96	0.25	1	1
	SOMATOM Drive †	64	0.28	1	1
	SOMATOM X.cite	64	0.3	1	2
	NAEOTOM Alpha †§	144	0.25	0	1
Philips	Brilliance 64	64	0.42	1	0
	Brilliance iCT *	128	0.27	1	1
GE	Revolution Maxima	64	0.35	1	1
* Area (16 or 8 cm) detector CT
† dual-source CT
§ photon-counting detector CT
