# Supplementary material for: Impact of tailored feedback on optimization and radiation dose reduction in coronary CT angiography: a comparative survey between 2021 and 2023 in Mie prefecture
Source: Jpn J Radiol. 2025 Jul 19;43(11):1833–41. doi: 10.1007/s11604-025-01835-0 (PMC12575519; doi:10.1007/s11604-025-01835-0)
Supplement: Supplementary file 2 — Supplementary file2 (XLSX 14 KB) [file 11604_2025_1835_MOESM2_ESM.xlsx]

## Sheet: suppl_table2
Supplementary Table 2
Hospital	median CTDIvol for CCTA in 2021	median CTDIvol for CCTA in 2023	median DLP for CCTA 2021	median DLP for CCTA 2023	Number of cardiac CT in 2021	Number of cardiac CT in 2023	Number of beds	Site experience in cardiac CT (years)	CT system (2023)	change in CT system
A	2.45	10.54	43.9	175.4	216	295	440	17	Dual-source
B	13.075	7.94	157.45	98.8	467	657	685	17	Dual-source	yes
C	18.9	18.55	234.7	235.6	161	204	486	13	Area-detector
D	20	8.5	269.8	110.4	121	92	328	14	Area-detector
E	24.595	16.55	389.5	242	111	76	180	13	Standard
F	27	15.1	410.25	229.1	183	100	430	12	Area-detector
G	29.9	34.7	432.7	509.6	183	279	423	13	Area-detector
H	31.65	33.1	478.45	427.7	282	336	379	16	Dual-source
I	33.85	32.55	494.3	455.6	721	755	568	14	Area-detector
J	31.7	6.2	530.05	92.3	122	167	335	14	Area-detector
K	38.8	31.1	660.9	516.2	194	67	460	13	Standard
L	47.7	21.26	725.45	366.31	273	321	647	17	Standard
N	47.8	28.64	764.35	395.2	363	590	400	17	Dual-source
O	47.5	18.85	874.45	295.5	74	59	226	15	Area-detector
P	55	11.875	971.7	266	490	661	45	19	Area-detector	yes
Q	68	N/A	971.75	N/A	49	35	281	15	Standard
R	71.4	13.4	1215	175.8	312	263	199	16	Area-detector
S	N/A	22.6	N/A	339	0	82	180	2	Standard
